# Supplementary material for: Safety and Efficacy of Achieving Very Low LDL Cholesterol Concentrations with PCSK9 Inhibitors
Source: J Clin Med. 2025 Jun 27;14(13):4562. doi: 10.3390/jcm14134562 (PMC12249667; doi:10.3390/jcm14134562)
Supplement: Supplementary file 1 [file jcm-14-04562-s001.zip]

Archive with 1 entries (1 files):
- jcm-3725398-supplementary.pdf
